# Supplementary material for: U.S. Consumers’ Tree Nut Food Safety Knowledge, Perceptions, and Handling Practices across Demographic Groups
Source: Foods. 2023 Nov 28;12(23):4289. doi: 10.3390/foods12234289 (PMC10706404; doi:10.3390/foods12234289)
Supplement: Supplementary file 1 [file foods-12-04289-s001.zip]

Archive with 1 entries (1 files):
- foods-2738083-supplementary.pdf
